# Supplementary material for: Acceptance or Rejection of the COVID-19 Vaccine: A Study on Iranian People’s Opinions toward the COVID-19 Vaccine
Source: Vaccines (Basel). 2022 Apr 23;10(5):670. doi: 10.3390/vaccines10050670 (PMC9143028; doi:10.3390/vaccines10050670)
Supplement: Supplementary file 1 [file vaccines-10-00670-s001.zip]

Archive with 4 entries (4 files):
- Supplementary S1.pdf
- Supplementary S2.pdf
- Supplementary S3.pdf
- Supplementary S4.pdf
